# Supplementary material for: Hypothyroidism Alters Uterine Kisspeptin System and Activity Modulators in Cyclic Rats
Source: Int J Mol Sci. 2025 Jan 10;26(2):543. doi: 10.3390/ijms26020543 (PMC11765193; doi:10.3390/ijms26020543)
Supplement: Supplementary file 1 [file ijms-26-00543-s001.zip]

Archive with 1 entries (1 files):
- ijms-3281260-supplementary.pdf
